# Supplementary material for: Individual and Combined Effects of Legacy and Emerging Contaminants on the Blue Crab Callinectes sapidus: Mercury and Bisphenol S as a Case Study
Source: J Xenobiot. 2026 May 29;16(3):96. doi: 10.3390/jox16030096 (PMC13302245; doi:10.3390/jox16030096)
Supplement: Supplementary file 1 [file jox-16-00096-s001.zip]

Archive with 13 entries (12 files):
- FigureS1-S3/
- FigureS1-S3/Figure S1A.gif
- FigureS1-S3/Figure S1B.gif
- FigureS1-S3/Figure S1C.gif
- FigureS1-S3/Figure S2A.gif
- FigureS1-S3/Figure S2B.gif
- FigureS1-S3/Figure S2C.gif
- FigureS1-S3/Figure S2D.gif
- FigureS1-S3/Figure S3A.gif
- FigureS1-S3/Figure S3B.gif
- FigureS1-S3/Figure S3C.gif
- FigureS1-S3/Figure S3D.gif
- jox-4325455-supplementary.pdf
